# Supplementary material for: The effect of e-learning on point-of-care ultrasound education in novices
Source: Med Educ Online. 2022 Nov 26;28(1):2152522. doi: 10.1080/10872981.2022.2152522 (PMC9707377; doi:10.1080/10872981.2022.2152522)
Supplement: Supplemental Material [file ZMEO_A_2152522_SM3995.zip]

Archive with 4 entries (3 files):
- Supplementary/
- Supplementary/Supplementary file 3_OSCE_users_nonusers.tif
- Supplementary/Supplementary file_1_FAST_OSCE_anonymus.docx
- Supplementary/Supplementary file_2_satisfaction.docx
